# Supplementary material for: A remarkable new genus of stiletto flies from Egypt, with a key to Palaearctic genera of Phycinae (Diptera, Therevidae)
Source: Zookeys. 2012 Apr 21;(184):35–45. doi: 10.3897/zookeys.184.2759 (PMC3332013; doi:10.3897/zookeys.184.2759)
Supplement: XML Treatment for Salwaea [file zookeys.184.2759-treatment1.xml]

<!DOCTYPE tp:taxon-treatment
  PUBLIC "-//TaxonX//DTD Taxonomic Treatment Publishing DTD v0 20100105//EN" "tax-treatment-NSO.dtd">
<tp:taxon-treatment xmlns:tp="http://www.plazi.org/taxpub"><tp:treatment-meta><mixed-citation publication-type="journal"><person-group><name><surname>Winterton</surname><given-names>Shaun L.</given-names></name><name><surname>Hauser</surname><given-names>Martin</given-names></name><name><surname>Badrawy</surname><given-names>Haitham B.M.</given-names></name></person-group><article-title>A remarkable new genus of stiletto flies from Egypt, with a key to Palaearctic genera of Phycinae (Diptera, Therevidae)</article-title><source>Zookeys</source><day>21</day><month>4</month><year>2012</year><volume>2012</volume><issue>184</issue><fpage>35</fpage><lpage>45</lpage><pub-id pub-id-type="doi">10.3897/zookeys.184.2759</pub-id></mixed-citation></tp:treatment-meta><tp:nomenclature><tp:taxon-name>
                        <tp:taxon-name-part taxon-name-part-type="genus">Salwaea</tp:taxon-name-part>
                    <object-id xmlns:xlink="http://www.w3.org/1999/xlink" xlink:type="simple">urn:lsid:zoobank.org:act:D47A75EA-5ACF-414E-AE67-BC9C5239C28E</object-id>
								<object-id xmlns:xlink="http://www.w3.org/1999/xlink" xlink:type="simple">http://species-id.net/wiki/Salwaea</object-id>
								</tp:taxon-name><tp:taxon-status xmlns:xlink="http://www.w3.org/1999/xlink" xlink:type="simple">gen. n.</tp:taxon-status></tp:nomenclature><tp:treatment-sec sec-type="Type species"><title>Type species.</title><p><italic><tp:taxon-name>Salwaea burgensis</tp:taxon-name></italic> sp. n. (by present designation)</p></tp:treatment-sec><tp:treatment-sec sec-type="Diagnosis"><title>Diagnosis. </title><p>Body length: 6.5 mm (female). Antenna longer than head; enlarged bulbous scape with erect strong macrosetae (absent medially); pedicel medio-dorsally inserted on scape; flagellum two-segmented, large paddle-like first flagellomere longer than combined scape and pedicel length, style apical; parafacial without setae; proboscis barely protruding from oral cavity; prosternal depression and mid coxa without setae; metanepisternum without postspiracular setae; hind coxal knob present; costal vein ending just beyond R<sub>4</sub>; R<sub>1</sub> with single row of setulae; M<sub>1</sub> and M<sub>2</sub> terminating before wing margin; costal margin with scattered setae, not arranged in two rows; cell m<sub>3</sub> closed, petiolate to margin; distal tarsomere with pulvilli and claws relatively small, aligned with axis of leg, dorsal seta[e] on distal tarsomere elongate and projecting; sternite 8 rounded, strongly convex, posteriorly emarginate; tergite 10 as paired sclerites, not fused medially; acanthophorite spines greatly reduced in size.</p></tp:treatment-sec><tp:treatment-sec sec-type="Etymology"><title>Etymology.</title><p>This genus is named in honour of Prof. Dr. Salwa K. Mohammad. Gender is feminine.</p></tp:treatment-sec><tp:treatment-sec sec-type="Relationship to other phycine genera"><title>Relationship to other phycine genera.</title><p>It is difficult to identify characters likely to support the phylogenetic placement of <italic><tp:taxon-name>Salwaea burgensis</tp:taxon-name></italic> gen. <italic>et</italic> sp. n., as it exhibits a series of both autapomorphies, unique to the taxon, and plesiomorphies, which it shares with all genera of <tp:taxon-name>Phycinae</tp:taxon-name>. Notable characters found only in this new genus are the large paddle-like shape of the flagellum and the termination of the costal vein just beyond where R<sub>4</sub> joins the wing margin. In all other genera the flagellum ranges from cylindrical to turbinate, while the costal vein is either circumambient (most <tp:taxon-name>Therevinae</tp:taxon-name> and <tp:taxon-name>Agapophytinae</tp:taxon-name>), terminates at M<sub>2</sub> (<tp:taxon-name>Xestomyzinae</tp:taxon-name>) or terminates at various points typically between M<sub>1</sub> and CuA<sub>2</sub> (<tp:taxon-name>Phycinae</tp:taxon-name>). In rare cases in all subfamilies except <tp:taxon-name>Xestomyzinae</tp:taxon-name>, individual species have the costal vein terminating in the radial field (typically R<sub>5</sub>) with medial veins terminating before the wing margin. The reduction of the pulvilli is shared with some species of <italic><tp:taxon-name>Pherocera</tp:taxon-name></italic>, <italic><tp:taxon-name>Orthactia</tp:taxon-name></italic> and <italic><tp:taxon-name>Phycus</tp:taxon-name></italic>. In the latter genus the following species have completely reduced pulvilli: <italic><tp:taxon-name>Phycus annulipes</tp:taxon-name></italic>, Lyneborg <!--PageBreak-->1978 (Kenya), <italic><tp:taxon-name>Phycus flavus</tp:taxon-name></italic> Lyneborg, 1978 (South Africa), <italic><tp:taxon-name>Phycus lacteipennis</tp:taxon-name></italic> Lyneborg, 2002 (Morocco), <italic><tp:taxon-name>Phycus marginatus</tp:taxon-name></italic> Kröber, 1912 (Egypt, Chad, Congo, Mali, Nigeria, Senegal, Sudan) and <italic><tp:taxon-name>Phycus mirabilis</tp:taxon-name></italic> Lyneborg, 1978 (Botswana, South Africa, Zimbabwe). Some <italic><tp:taxon-name>Phycus</tp:taxon-name></italic> species have very short and barely discernable pulvilli that may consist only of a pulvillus sclerite remnant: <italic><tp:taxon-name>Phycus angustifrons</tp:taxon-name></italic> Lyneborg, 2003 (Thailand), <italic><tp:taxon-name>Phycus insignis</tp:taxon-name></italic> Loew, 1874 (Egypt, Middle East to Central Asia), <italic><tp:taxon-name>Phycus kroeberi</tp:taxon-name></italic> (Brauns, 1924) (South Africa), and <italic><tp:taxon-name>Phycus stylatus</tp:taxon-name></italic> Lyneborg, 1978 (Kenya, Botswana, Tanzania). Although there is no resolved species-level phylogeny for the genus <italic><tp:taxon-name>Phycus</tp:taxon-name></italic>, taxonomic affinities suggest that pulvilli reduction occurred several times independently in this genus as a derived feature.According to <xref ref-type="bibr" rid="B9">Kröber (1927)</xref> the pulvilli are absent in <italic><tp:taxon-name>Efflatouniella</tp:taxon-name></italic>, although specimens examined have pulvilli that are slightly reduced in a few specimens. The enlarged scape is also found in <italic><tp:taxon-name>Neotabuda</tp:taxon-name></italic> and <italic><tp:taxon-name>Salentia</tp:taxon-name></italic>, putative sister genera according to <xref ref-type="bibr" rid="B11">Lyneborg (1980)</xref> and <xref ref-type="bibr" rid="B2">Hauser (2005)</xref>. The furca of <italic><tp:taxon-name>Salwaea</tp:taxon-name></italic> gen. n. has a distinctive quadrangular shape, suggesting a close relationship with <italic><tp:taxon-name>Salentia</tp:taxon-name></italic> or <italic><tp:taxon-name>Phycus</tp:taxon-name></italic> or, perhaps, the pleisomorphic condition of the furca in <tp:taxon-name>Phycinae</tp:taxon-name> (<xref ref-type="fig" rid="F5">Fig. 5</xref>). <italic><tp:taxon-name>Actorthia</tp:taxon-name></italic>, <italic><tp:taxon-name>Acathrito</tp:taxon-name></italic> and <italic><tp:taxon-name>Efflatouniella</tp:taxon-name></italic> display a very different configuration of the furca whereas the furca of two species of <italic><tp:taxon-name>Neotabuda</tp:taxon-name></italic> examined are unique among phycines. The furca of <italic><tp:taxon-name>Salwaea</tp:taxon-name></italic> gen. n.is typical for <tp:taxon-name>Phycinae</tp:taxon-name>, which always has two compartments, in contrast to the undivided furca type of higher <tp:taxon-name>Therevidae</tp:taxon-name> like <italic><tp:taxon-name>Thereva</tp:taxon-name></italic>. The presence of an anteroventral seta on the fore and hind femora in <italic><tp:taxon-name>Salwaea</tp:taxon-name></italic> gen. n. is also found in <italic><tp:taxon-name>Salentia</tp:taxon-name></italic> and <italic><tp:taxon-name>Neotabuda</tp:taxon-name></italic>, but not with <italic><tp:taxon-name>Phycus</tp:taxon-name></italic>.</p></tp:treatment-sec><tp:treatment-sec><!--Section generated to contain objects referenced in tp:taxon-treatment.--><fig id="F5" position="float" orientation="portrait"><label>Figure 5.</label><caption><p><italic><tp:taxon-name>Salwaea burgensis</tp:taxon-name></italic> gen. et sp. n., Female furca of various <tp:taxon-name>Phycinae</tp:taxon-name>. <italic><tp:taxon-name>Thereva</tp:taxon-name></italic> included for comparison. Figures not to scale.</p></caption><graphic xmlns:xlink="http://www.w3.org/1999/xlink" xlink:href="ZooKeys-184-035-g005.jpg" position="float" orientation="portrait" xlink:type="simple"/></fig></tp:treatment-sec><ref-list><ref id="B9"><mixed-citation xmlns:xlink="http://www.w3.org/1999/xlink" xlink:type="simple"><person-group><name name-style="western"><surname>Kröber</surname><given-names>O</given-names></name></person-group> (<year>1927</year>)<article-title> Aegyptische Dipteren aus den familien der Conopidae u. Therevidae. Bull. Soc. Ent.</article-title><source>Egypte, Cairo </source><volume>1927</volume>: <fpage>9</fpage>-<lpage>16</lpage>.</mixed-citation></ref><ref id="B11"><mixed-citation xmlns:xlink="http://www.w3.org/1999/xlink" xlink:type="simple"><person-group><name name-style="western"><surname>Lyneborg</surname><given-names>L</given-names></name></person-group> (<year>1980</year>)<article-title> The South African species of <italic>Neotabuda</italic> Kröber (Diptera: Therevidae).</article-title><source>Entomologica Scandinavica </source><volume>11</volume> (<issue>3</issue>): <fpage>313</fpage>-<lpage>342</lpage>. doi: <ext-link ext-link-type="uri" xlink:href="http://dx.doi.org/10.1163/187631280794824659" xlink:type="simple">10.1163/187631280794824659</ext-link></mixed-citation></ref><ref id="B2"><mixed-citation xmlns:xlink="http://www.w3.org/1999/xlink" xlink:type="simple"><person-group><name name-style="western"><surname>Hauser</surname><given-names>M</given-names></name></person-group> (<year>2005</year>)<source> Systematics and evolution of the basal lineages of Therevidae (Insecta: Diptera). Unpublished Ph.D. Thesis. University of Illinois, Urbana-Champaign, IL, 1–317.</source></mixed-citation></ref></ref-list></tp:taxon-treatment>
