# Supplementary material for: A remarkable new genus of stiletto flies from Egypt, with a key to Palaearctic genera of Phycinae (Diptera, Therevidae)
Source: Zookeys. 2012 Apr 21;(184):35–45. doi: 10.3897/zookeys.184.2759 (PMC3332013; doi:10.3897/zookeys.184.2759)
Supplement: XML Treatment for Salwaea burgensis [file zookeys.184.2759-treatment2.xml]

<!DOCTYPE tp:taxon-treatment
  PUBLIC "-//TaxonX//DTD Taxonomic Treatment Publishing DTD v0 20100105//EN" "tax-treatment-NSO.dtd">
<tp:taxon-treatment xmlns:tp="http://www.plazi.org/taxpub"><tp:treatment-meta><mixed-citation publication-type="journal"><person-group><name><surname>Winterton</surname><given-names>Shaun L.</given-names></name><name><surname>Hauser</surname><given-names>Martin</given-names></name><name><surname>Badrawy</surname><given-names>Haitham B.M.</given-names></name></person-group><article-title>A remarkable new genus of stiletto flies from Egypt, with a key to Palaearctic genera of Phycinae (Diptera, Therevidae)</article-title><source>Zookeys</source><day>21</day><month>4</month><year>2012</year><volume>2012</volume><issue>184</issue><fpage>35</fpage><lpage>45</lpage><pub-id pub-id-type="doi">10.3897/zookeys.184.2759</pub-id></mixed-citation></tp:treatment-meta><tp:nomenclature><tp:taxon-name>
                        <tp:taxon-name-part taxon-name-part-type="genus">Salwaea</tp:taxon-name-part>
                        <tp:taxon-name-part taxon-name-part-type="species">burgensis</tp:taxon-name-part>
                    <object-id xmlns:xlink="http://www.w3.org/1999/xlink" xlink:type="simple">urn:lsid:zoobank.org:act:3F23A487-AFD0-4734-BBBC-09E4E1B67DB4</object-id>
								<object-id xmlns:xlink="http://www.w3.org/1999/xlink" xlink:type="simple">http://species-id.net/wiki/Salwaea_burgensis</object-id>
								</tp:taxon-name><tp:taxon-status xmlns:xlink="http://www.w3.org/1999/xlink" xlink:type="simple">sp. n.</tp:taxon-status><xref ref-type="fig" rid="F1">Figs 1</xref><xref ref-type="fig" rid="F2"/><xref ref-type="fig" rid="F3"/><xref ref-type="fig" rid="F4"/><xref ref-type="fig" rid="F5">5</xref></tp:nomenclature><tp:treatment-sec sec-type="Type material"><title>Type material.</title><p><bold>Holotype</bold> female, EGYPT: Alexandria: Borg El-Arab, <named-content xmlns:xlink="http://www.w3.org/1999/xlink" content-type="dwc:verbatimCoordinates" xlink:type="simple">30.8856°[N], 29.5834°[E]</named-content>, 11.viii.1934, Shafik.</p><p>The type specimen is mounted with minuten pin on circular card, with two rectangular labels: Burg 11.7.34 [handwritten, black ink] / Zool. Dep. Collection, Egyptian University, Collector [printed, black ink, all caps] Shafik [handwritten, black ink] (Cairo University Collection (CUC)).</p></tp:treatment-sec><tp:treatment-sec sec-type="Diagnosis"><title>Diagnosis.</title><p>See genus diagnosis.</p></tp:treatment-sec><tp:treatment-sec sec-type="Description"><title>Description.</title><p>Body Length= 6.5 mm (female). <italic>Head</italic>. Head very wide, 2x head length (excluding antennae); eyes widely separated, frons width at narrowest point 3x width of ocellar tubercle; eye relatively small and globose; frons broadly concave, glossy brown with glaucous (pale bluish) grey pubescence, irregular raised callosities around antennal base and along eye lower margin, callosities with dark erect setae of varying length; parafacial with silver pubescence and glabrous band between antennal base and eye margin; occiput broadly rounded convex with glaucous grey pubescence and scattered erect black macrosetae, longer macrosetae along postocular ridge, medium length<!--PageBreak--> on occiput admixed with very short setae; gena rounded with grey-silver pubescence, admixed with short, erect white setae, darker anteriorly, angular process projecting anteriorly from gena with short dark setae; mouthparts reduced, proboscis narrow, barely protruding from oral cavity, palpus not observed as oral cavity obscured; antenna 2× length of head; scape shorter than head length, glossy dark yellow, bulbous and non-symmetrical in lateral view, with dark erect macrosetae (longer ventrally), absent <!--PageBreak-->medially, sparse pubescence on medial surface; pedicel brown with row of erect dark macrosetae; flagellum length equal to head, basal flagellomere large, paddle-shaped, style terminal. <italic>Thorax</italic>. Cuticle dark yellow to brown with dense glaucous grey pubescence, scutum with diffuse medial stripe and light brown patches laterally on prescutal area and supra-alar callus; scutal pile as short dark setae; scutellum dark yellow, overlain with uniform grey pubescence; pleuron dense glaucous grey pubescent with short pale setae on postpronotum, postcervical sclerite, anepisternum, and katatergite; coxae grey glaucous pubescent with short pale setae on anterior surfaces, macrosetae few in number, black; legs dark brown with short dark setae; basitarsus equal length to remaining tarsomeres combined; tarsal segments with short macrosetae apically; tarsal claws short, straight, elongate terminal setae extending from apical segment (one setae on fore and mid leg, three setae on hind leg); haltere stem light brown, knob cream; wing membrane smoky infuscate due to dense microtrichia, darker anteriorly around<!--PageBreak--><!--PageBreak--><!--PageBreak--> pterostigma; scutal chaetotaxy (macrosetae pairs): notopleural, 3; supra alar, 1; post alar, 1; dorsocentral, 2; scutellar, 1. <italic>Abdomen</italic>. Cuticle glossy dark brown, posterior margins and intersegmental membranes of all segment yellow to white, tergites dark yellow along narrow posterolaterally margin; sparse short dark setae on all segments, denser posteriorly and on terminalia. <italic>Female genitalia</italic>. Acanthophorite spines reduced in size; sternite 8 emarginate along posterior margin, upturned and strongly convex with elongate setae admixed with shorter setae; furca rectangular, broad at base with two openings.</p><fig id="F1" position="float" orientation="portrait"><label>Figure 1.</label><caption><p><italic><tp:taxon-name>Salwaea burgensis</tp:taxon-name></italic> gen. et sp. n., female Holotype habitus, dorsal view, body length 6.5 mm.</p></caption><graphic xmlns:xlink="http://www.w3.org/1999/xlink" xlink:href="ZooKeys-184-035-g001.jpg" position="float" orientation="portrait" xlink:type="simple"/></fig><fig id="F2" position="float" orientation="portrait"><label>Figure 2.</label><caption><p><italic><tp:taxon-name>Salwaea burgensis</tp:taxon-name></italic> gen. et sp. n., female Holotype habitus, oblique view, body length 6.5 mm.</p></caption><graphic xmlns:xlink="http://www.w3.org/1999/xlink" xlink:href="ZooKeys-184-035-g002.jpg" position="float" orientation="portrait" xlink:type="simple"/></fig></tp:treatment-sec><tp:treatment-sec sec-type="Etymology"><title>Etymology.</title><p>The species epithet is derived from the type locality, Burg (meaning tower in Arabic), or more recently Borg El-Arab, and is located within Alexandria, Egypt.</p></tp:treatment-sec><tp:treatment-sec sec-type="Comments"><title>Comments.</title><p>The male of <italic><tp:taxon-name>Salwaea burgensis</tp:taxon-name></italic> gen. <italic>et</italic> sp. n. is unknown. The body length is relatively short with a body length of 6.5 mm in the only known female specimen. The type locality is today very close to developed urban areas and this species may possibly be locally extinct there. It is remarkable that despite modern collecting efforts in Egypt and adjacent countries, no further specimens of this stiletto fly have been found.</p><fig id="F3" position="float" orientation="portrait"><label>Figure 3.</label><caption><p><italic><tp:taxon-name>Salwaea burgensis</tp:taxon-name></italic> gen. et sp. n., female Holotype habitus, lateral view, body length 6.5 mm.</p></caption><graphic xmlns:xlink="http://www.w3.org/1999/xlink" xlink:href="ZooKeys-184-035-g003.jpg" position="float" orientation="portrait" xlink:type="simple"/></fig><fig id="F4" position="float" orientation="portrait"><label>Figure 4.</label><caption><p><italic><tp:taxon-name>Salwaea burgensis</tp:taxon-name></italic> gen. et sp. n. <bold>A</bold> female head, lateral view <bold>B</bold> wing <bold>C</bold> female terminalia, lateral view. Abbreviations: <bold>A1</bold> acanthophorite spines <bold>c</bold> cercus <bold>h</bold> hypoproct <bold>t7–10</bold> tergites 7–10 <bold>s7–10</bold> sternites 7–10. Scale line = 0.2 mm.</p></caption><graphic xmlns:xlink="http://www.w3.org/1999/xlink" xlink:href="ZooKeys-184-035-g004.jpg" position="float" orientation="portrait" xlink:type="simple"/></fig><fig id="F5" position="float" orientation="portrait"><label>Figure 5.</label><caption><p><italic><tp:taxon-name>Salwaea burgensis</tp:taxon-name></italic> gen. et sp. n., Female furca of various <tp:taxon-name>Phycinae</tp:taxon-name>. <italic><tp:taxon-name>Thereva</tp:taxon-name></italic> included for comparison. Figures not to scale.</p></caption><graphic xmlns:xlink="http://www.w3.org/1999/xlink" xlink:href="ZooKeys-184-035-g005.jpg" position="float" orientation="portrait" xlink:type="simple"/></fig></tp:treatment-sec></tp:taxon-treatment>
